# Supplementary material for: Lateral Root Initiation in Cucumber (Cucumis sativus): What Does the Expression Pattern of Rapid Alkalinization Factor 34 (RALF34) Tell Us?
Source: Int J Mol Sci. 2023 May 8;24(9):8440. doi: 10.3390/ijms24098440 (PMC10179419; doi:10.3390/ijms24098440)
Supplement: Supplementary file 1 [file ijms-24-08440-s001.zip]

Archive with 3 entries (3 files):
- Kiryushkin et al - RALF34 Supplementary Materials.pdf
- Table S1. Information about Cucurbitales RALF34 sequences used in alignment for sequence logo building.xlsx
- Video S1 DR5-mRuby-H2B in Cucumis sativus.avi
