# Supplementary material for: Lateral Root Initiation in Cucumber (Cucumis sativus): What Does the Expression Pattern of Rapid Alkalinization Factor 34 (RALF34) Tell Us?
Source: Int J Mol Sci. 2023 May 8;24(9):8440. doi: 10.3390/ijms24098440 (PMC10179419; doi:10.3390/ijms24098440)
Supplement: Supplementary file 1 [file ijms-24-08440-s001.zip › Table S1. Information about Cucurbitales RALF34 sequences used in alignment for sequence logo building.xlsx]

## Sheet: Table S1
Table S1. Information about Cucurbitales RALF34 sequences used in alignment for sequence logo building.
														Peptide length		Comparison with AtRALF34 (preprotein)		Comparison with AtRALF34 (mature peptide)
Order	Family	Species	References for genome assemblies	Database	Gene ID in assembly	Chromosome/scaffold/locus ID in database	Start	Stop	Strand	CDS sequence	Protein sequence	Mature peptide sequence	Subtilase site	Precursor	Mature peptide	Similarity	Identity	Similarity	Identity
Brassicales	Brassicaceae	Arabidopsis thaliana	Kaul et al., 2000	TAIR2	AT5G67070.1 (AtRALF34)	chr5	26768120	26768509	+	ATGGCAGCTTCGTCTCTCAATCTCCTCCTCATTCTCTCTCTTCTCACTTTCATTTCTCTCCAGAGATCTGAATCTCTTTCCGATAATCCATCTCTCACTCTTCTACCCGACGGATTCGACTGGCCGATCTCTCACTCCGATGAATTCGATATCATCGACGGTGAAGAAAGCTTCGAAGTTACGGAGGAAGACGACGGCGTAACAGATCGACGGTCATTGTACTGGCGGAGGACGAAGTATTACATATCGTACGGTGCATTGTCGGCGAATAGAGTGCCATGTCCTCCCAGATCTGGAAGATCGTACTACACTCATAACTGCTTCAGAGCTAGAGGTCCCGTTCATCCGTATAGCCGAGGCTGCTCGTCGATCACTCGATGCCGGAGATAG	MAASSLNLLLILSLLTFISLQRSESLSDNPSLTLLPDGFDWPISHSDEFDIIDGEESFEVTEEDDGVTDRRSLYWRRTKYYISYGALSANRVPCPPRSGRSYYTHNCFRARGPVHPYSRGCSSITRCRR	YWRRTKYYISYGALSANRVPCPPRSGRSYYTHNCFRARGPVHPYSRGCSSITRCRR	RRSL	129	56	1	1	1	1
Cucurbitales	Begoniaceae	Begonia darthvaderiana	Li et al., 2022	China National GeneBank DB3	not annotated as gene	chr1	57986964	57986575	–	ATGGCGTCTCCTTCTTTCAGCAAGCTTCTGCTTCTCTTTTTCTTCGTCTTCATCACCATGGGTTCCCACGTTTTCTCACAGCTGGAAGAAACAAGCTTGAAGCTGATGAGTGACGCACTGGAATGGCCGACCACAATGTCGCTCTTCGACGACGATCAGTTTGCAGACGGCGAGGGTCAGGAGGACGACATCGACGATGAGGTCACTCGCAGATCTCTGTTCTGGCGGAGAGTTAGGTATTACATTTCCTATGGGGCTCTCACCGCCAACCGAATCCCTTGCCCGCCTCGCTCCGGTAGATCTTACTACACCCACAACTGCTACAAGGCCCGAGGCCCAGTTCATCCTTACATCAGAGGCTGCTCTGCAATCACTCGCTGCAGAAGATAA	MASPSFSKLLLLFFFVFITMGSHVFSQLEETSLKLMSDALEWPTTMSLFDDDQFADGEGQEDDIDDEVTRRSLFWRRVRYYISYGALTANRIPCPPRSGRSYYTHNCYKARGPVHPYIRGCSAITRCRR	FWRRVRYYISYGALTANRIPCPPRSGRSYYTHNCYKARGPVHPYIRGCSAITRCRR	RRSL	129	56	0.69	0.54	0.96	0.84
		Begonia fuchsioides	Griesmann et al., 2018	GIGA Science Database4	Begfu369S11475	scaffold369_cov166	177015	176626	–	ATGGCGTCTCCTTCATTCGCCAAGCTTCTGATTCTCTTCTTCTTCGTCTTCATCACCATGGGAACCAACGTTTTCTCGCAGCTCGACGAAACGAGTTTGAAGCTGATGAGTGACGCTCTGGAATGGCCGACCACAATGTCGCTCTTCGACGACGATCAGTTTGAAGACGGCGAGGGTCTGGAGGACGGCGTCGACGATGAAGTCAGTCGCAGATCTCTGTTCTGGCGGAGAGTTAGTTACTACATTTCGTATGGGGCTCTCACGGCCAACCGAATCCCTTGCCCGCCTCGCTCCGGCAGATCTTACTACACCCACAACTGCTACAAGGCCAGAGGCCCTGTTCACCCTTACACCAGAGGCTGCTCTGCAATCACTCGCTGCAGAAGATAA	MASPSFAKLLILFFFVFITMGTNVFSQLDETSLKLMSDALEWPTTMSLFDDDQFEDGEGLEDGVDDEVSRRSLFWRRVSYYISYGALTANRIPCPPRSGRSYYTHNCYKARGPVHPYTRGCSAITRCRR	FWRRVSYYISYGALTANRIPCPPRSGRSYYTHNCYKARGPVHPYTRGCSAITRCRR	RRSL	129	56	0.69	0.56	0.96	0.84
					Begfu91842S51427	scaffold91842_cov204	88264	87869	–	ATGGCGTCTCCTTCTTTCAACAAGCTTCTGCTTCTCTTTTTCCTCGTCTTCGTCACCATGGGCGTCGGCGTTTTCTCCCAGCTCGATGAAACGAGTTTGAAGCTGATGAGTGACGCTCTGGAATGGCCGACCACAATGTCGCTCTTCGACGACGATCAGTTTGAAGACGGCGAGGGTCTGGAGGACGACATCGACATCGACGATGAAGCCAGTCGCAGATCTCTGTTCTGGCGGAGAGTTAGGTACTACATTTCGTATGGGGCTCTCACCGCCAACCGTATCCCTTGCCCGCCTCGCTCCGGCAGATCTTACTACACCCACAACTGCTACAAGGCCAGAGGCCCTGTTCATCCTTACACCAGAGGCTGCTCGGCCATCACTCGCTGCAGAAGATAA	MASPSFNKLLLLFFLVFVTMGVGVFSQLDETSLKLMSDALEWPTTMSLFDDDQFEDGEGLEDDIDIDDEASRRSLFWRRVRYYISYGALTANRIPCPPRSGRSYYTHNCYKARGPVHPYTRGCSAITRCRR	FWRRVRYYISYGALTANRIPCPPRSGRSYYTHNCYKARGPVHPYTRGCSAITRCRR	RRSL	131	56	0.7	0.56	0.98	0.84
		Begonia loranthoides	Li et al., 2022	China National GeneBank DB	not annotated as gene	chr1	4421207	4420818	–	ATGGCGTCTCCTTCTTTCAGCAAGCTTCTGGTTCTCTTTTTCTTCGTCTTCATCACCATGGGTACCCACGTTTTCTCGCAGCTGGACGAAACAAGCTTGAAGCTGATGAGTGACGCTCTGGAATGGCCGACCACAATGTCGCTCTTCGACGACGATCAGTTTGCAGACGGCGAGGGTCAGGATGGCGACATGGACGATGAGCTCACTCGCAGATCTCTGTTCTGGCATAGAGTTAGGTTTTACATTTCGTACGGCGCTCTCGCCGCCAACCGAATCCCTTGCCCGCCTCGCTCCGGCAGATCTTACTATACCCACAACTGCTACAAAGCCAGAGGCCCAGTTCATCCTTACACCAGAGGCTGCTCTGCAATCACTCGCTGCAGAAGGTAA	MASPSFSKLLVLFFFVFITMGTHVFSQLDETSLKLMSDALEWPTTMSLFDDDQFADGEGQDGDMDDELTRRSLFWHRVRFYISYGALAANRIPCPPRSGRSYYTHNCYKARGPVHPYTRGCSAITRCRR	FWHRVRFYISYGALAANRIPCPPRSGRSYYTHNCYKARGPVHPYTRGCSAITRCRR	RRSL	130	56	0.68	0.53	0.96	0.8
		Begonia masoniana			Bma000209.1	chr1	470874	470479	–	ATGGCGTCTCCTTCTTTCAGCAAGCTTCTGGTTCTCTTTGTCTTCGTCTTCGTCTTCATCACCATGGGTACCCACGTTTTCTCACAGCTAGACGAAACAAGCTTGAAGCTGATGAGTGACGCTCTCGAATGGCCGACCACCATGTCGCTCTTCGACGACGATCAGTTTGCAGACGGCGAGGGTCAGGAGGACGACATCGACGATGAGCTCACTCGCAGATCTCTGTTCTGGCGAAGAGTTAGGTATTACATTTCCTATGGGGCTCTCACCGCCAACCGAATCCCTTGCCCGCCTCGCTCCGGCAGATCTTACTACACCCACAACTGCTACAAGGCCAGAGGCCCAGTTCATCCTTACACCAGAGGCTGCTCTGCAATCACTCGCTGCAGAAGATAA	MASPSFSKLLVLFVFVFVFITMGTHVFSQLDETSLKLMSDALEWPTTMSLFDDDQFADGEGQEDDIDDELTRRSLFWRRVRYYISYGALTANRIPCPPRSGRSYYTHNCYKARGPVHPYTRGCSAITRCRR	FWRRVRYYISYGALTANRIPCPPRSGRSYYTHNCYKARGPVHPYTRGCSAITRCRR	RRSL	131	56	0.69	0.54	0.98	0.84
		Begonia peltatifolia			not annotated as gene	chr13	12425458	12425847	+	ATGGCCTCTCCTTCTTCCAGCAAGCTTCTCCTTCTCTTTTTCTTCGTCTTCATCACCATGGGTACCCACGTTTTCTCACACCCAGAAGAAACAAGCTTGAAGCTGATGAGTGACGCTCTGGAATGGCCGACCACAATGTCGCTCTTCGACGACGATCAGTTTGCGGACGGCGAGGGTCAGGAGGACGACATCGACGATGAGGTCACTCGCAGATCTCTGTTCTGGCGGAGAGTTAGGTATTACATTTCCTATGGGGCTCTCACCGCCAACCGAATCCCTTGCCCGCCTCGCTCAGGCAGATCTTACTACACCCACAACTGCTACAAGGCCAGAGGTCCAGTTCATCCTTACACAAGAGGCTGCTCTGCAATCACTCGCTGCAGAAGATAA	MASPSSSKLLLLFFFVFITMGTHVFSHPEETSLKLMSDALEWPTTMSLFDDDQFADGEGQEDDIDDEVTRRSLFWRRVRYYISYGALTANRIPCPPRSGRSYYTHNCYKARGPVHPYTRGCSAITRCRR	FWRRVRYYISYGALTANRIPCPPRSGRSYYTHNCYKARGPVHPYTRGCSAITRCRR	RRSL	129	56	0.7	0.54	0.98	0.84
	Cucurbitaceae	Benincasa hispida	Xie et al., 2019	Cucurbit Genomics Database v15	Bhi10G001824	chr10	57371452	57371078	–	ATGGCTTCCAAATTCCTCCTCCTCCTCTTCACTATCCTTCTCTTCATTTCTTCCTCTTCCGCCCATCTCTCCGTCGACACTTCCCTCAAGCTCATGGCCGACGCCCTCGAATGGCCCACCACCACTTCCCTCATCGAATCCGCCACCGCCACCGACATCGACGACGACGAACTCGACCTTGAACAAGACCCCCGCAGATCTCTCTTCTGGAGGCGAGTCCACTACTACATTTCTTACGGCGCCCTCGCCGCCAACCGGATCCCTTGCCCGCCCCGCTCCGGCCGCCCTTACTACACTCACAACTGCTACAAGGCTCGCGGCCCTGTCAATCCTTACTCCCGCGGCTGCTCCGCCATTACCCGTTGCCGCCGCTGA	MASKFLLLLFTILLFISSSSAHLSVDTSLKLMADALEWPTTTSLIESATATDIDDDELDLEQDPRRSLFWRRVHYYISYGALAANRIPCPPRSGRPYYTHNCYKARGPVNPYSRGCSAITRCRR	FWRRVHYYISYGALAANRIPCPPRSGRPYYTHNCYKARGPVNPYSRGCSAITRCRR	RRSL	124	56	0.67	0.54	0.93	0.82
		Citrullus lanatus cv 97103 v11	Guo et al., 2013	Cucurbit Genomics Database v1	Cla020140	chr2	23203158	23203532	+	ATGGCTTCCAAATTCCTCCTCCTCCTCCTCTTCACTATCCTCCTCTTCATTTCTTCCTCTTCCGCCCACCTCTCCGTCGACACCTCTCTCAAGCTCATGACCGACGCCCTCGAATGGCCCACCACCACCTCCCTCATCGAAGCCGCCGCCGACGACATCCACGACGATGAACTCGACCTACAACAAGACCCCCGCAGATCTCTCTTCTGGAGCCGAGTCCACTACTACATTTCCTACGGCGCCCTTGCCGCCAACCGGATCCCTTGCCCGCCCCGCTCCGGCCGCCCTTACTACACTCACAACTGCTACAAGGCTCGCGGCCCTGTCAATCCTTACTCTCGCGGTTGCACCGCCATCACCCGCTGCCGCCGCTGA	MASKFLLLLLFTILLFISSSSAHLSVDTSLKLMTDALEWPTTTSLIEAAADDIHDDELDLQQDPRRSLFWSRVHYYISYGALAANRIPCPPRSGRPYYTHNCYKARGPVNPYSRGCTAITRCRR	FWSRVHYYISYGALAANRIPCPPRSGRPYYTHNCYKARGPVNPYSRGCTAITRCRR	RRSL	124	56	0.66	0.54	0.91	0.79
		Cucumis hystix	Qin et al., 2021	Figshare6	Chy11G187120.1 (corrected CDS)	chrH11	1425875	1426252	+	ATGGCTTCCAAATCCCTCCTCTTCCCCCTCTTCACCCTCCTCCTCCTCTTCCTCTCCTCCTCCTCCGCCCACCTCTCCGTCGACACCTCCCTCAAACTCATGGCCGACGCCCTCGAATGGCCCACCACCACTTCTCTCATCCAATCCCCCACCGACGACGACCTCGACGACGATCTCGACCTACAACAAGACCCCCGCAGATCTCTCTTCTGGAGGCGAGTCCACTACTACATTTCCTACGGTGCCCTCTCCGCCAACCGGATCCCTTGCCCACCCCGCTCCGGCCGCCCTTACTACACTCATAACTGCTACAAAGCTCGTGGCCCTGTCAATCCTTACACCCGCGGCTGCTCCGCCATCACTCGCTGCCGCCGCTGA	MASKSLLFPLFTLLLLFLSSSSAHLSVDTSLKLMADALEWPTTTSLIQSPTDDDLDDDLDLQQDPRRSLFWRRVHYYISYGALSANRIPCPPRSGRPYYTHNCYKARGPVNPYTRGCSAITRCRR	FWRRVHYYISYGALSANRIPCPPRSGRPYYTHNCYKARGPVNPYTRGCSAITRCRR	RRSL	125	56	0.67	0.55	0.93	0.82
		Cucumis melo v3.5.1	Argyris et al., 2015	Cucurbit Genomics Database v1	MELO3C020932	chr11	2725541	2725918	+	ATGGCTTCCAAATCCCTCCTCTTCCTCCTCTTCACCCTCCTCCTACTCTTCCTCTCTTCCTCCTCCGCCCACCTCTCCGTCGACACATCCCTTAAACTCATGGCCGACGCCCTCGAATGGCCCACCACCACTTCCCTCATCCAATCCCCCACCGACGACGACCTCGACGACGATCTCGACCTACAACAAGACCCCCGCAGATCTCTCTTCTGGAGGCGAGTCCACTACTACATTTCCTACGGTGCCCTCTCCGCCAACCGGATCCCTTGCCCACCCCGCTCCGGCCGTCCTTACTACACTCATAACTGCTACAAAGCTCGTGGCCCTGTCAATCCTTACTCCCGCGGCTGCTCCGCCATCACTCGCTGCCGACGCTGA	MASKSLLFLLFTLLLLFLSSSSAHLSVDTSLKLMADALEWPTTTSLIQSPTDDDLDDDLDLQQDPRRSLFWRRVHYYISYGALSANRIPCPPRSGRPYYTHNCYKARGPVNPYSRGCSAITRCRR	FWRRVHYYISYGALSANRIPCPPRSGRPYYTHNCYKARGPVNPYSRGCSAITRCRR	RRSL	125	56	0.67	0.57	0.93	0.84
		Cucumis metuliferus	Ling et al., 2021	Genome Warehouse7	not annotated as gene	GWHAOJC00000002	29598338	29597961	–	ATGGCTTCCAAATCCCTCCTCTTCCTCCTCTTCACCCTTCTCCTCCTCTTCCTTTCCTCCTCCTCCTCCGCCCACCTCTCCGTCGACACCTCCCTTAAACTCATGGCCGACGCCCTCGAATGGCCCACCACCACTTCCCTCCTCGAATCCCCCACCGACGACGACCTCGACGATCTCGACCTAGAACAAGACCCCCGCAGATCTCTCTTCTGGAGGCGAGTCCACTACTACATTTCTTACGGTGCCCTCTCCGCCAACCGGATCCCTTGCCCACCCCGCTCCGGCCGTCCTTACTACACTCATAACTGCTACAAAGCTCGTGGCCCTGTCAATCCTTACTCCCGCGGCTGCTCCGCCATCACTCGCTGCCGCCGCTGA	MASKSLLFLLFTLLLLFLSSSSSAHLSVDTSLKLMADALEWPTTTSLLESPTDDDLDDLDLEQDPRRSLFWRRVHYYISYGALSANRIPCPPRSGRPYYTHNCYKARGPVNPYSRGCSAITRCRR	FWRRVHYYISYGALSANRIPCPPRSGRPYYTHNCYKARGPVNPYSRGCSAITRCRR	RRSL	125	56	0.67	0.57	0.93	0.84
		Cucumis sativus cv Chinese Long v2	Li et al., 2011	Cucurbit Genomics Database v1	Csa2G292820.1	chr2	13818807	13818430	–	ATGGCTTCCAAATCCCTCCTCTTCCCCCTCTTCACCCTCCTCCTCCTCTTCCTCTCTTCCTCCTCCGCCCACCTCTCCGTCGACACCTCCCTCAAACTCATGGCCGACGCCCTCGAATGGCCCACCACCACTTCCCTCATCCAATCCCCCACTGAAGACGACCTCGACGACGATCTCGACCTACAACAAGACCCCCGCAGATCTCTCTTCTGGAGGCGAGTCCACTACTACATTTCCTACGGTGCCCTCTCCGCCAACCGGATCCCTTGCCCACCCCGCTCCGGCCGCCCTTACTACACTCATAACTGCTACAAAGCTCGTGGCCCTGTCAATCCTTACACCCGCGGCTGCTCCGCCATCACTCGCTGCCGCCGCTGA	MASKSLLFPLFTLLLLFLSSSSAHLSVDTSLKLMADALEWPTTTSLIQSPTEDDLDDDLDLQQDPRRSLFWRRVHYYISYGALSANRIPCPPRSGRPYYTHNCYKARGPVNPYTRGCSAITRCRR	FWRRVHYYISYGALSANRIPCPPRSGRPYYTHNCYKARGPVNPYTRGCSAITRCRR	RRSL	125	56	0.67	0.54	0.93	0.82
		Cucumis sativus cv Kustovoy	this study	cloned in this study	CsRALF34 (this study)	chr2 (mapped on Chinese Long chromosome)	13818807	13818430	–	ATGGCTTCCAAATCCCTCCTCTTCCCCCTCTTCACCCTCCTCCTCCTCTTCCTCTCTTCCTCCTCCGCCCACCTCTCCGTCGACACCTCCCTCAAACTCATGGCCGGCGCCCTCGAATGGCCCACCACCACTTCCCTCATCCAATCCCCCACTGACGACGACCTCGACGACGATCTCGACCTACAACAAGACCCCCGCAGATCTCTCTTCTGGAGGCGAGTCCACTACTACATTTCCTACGGTGCCCTCTCCGCCAACCGGATCCCTTGCCCACCCCGCTCCGGCCGCCCTTACTACACTCATAACTGCTACAAAGCTCGTGGCCCTGTCAATCCTTACACCCGCGGCTGCTCCGCCATCACTCGCTGCCGCCGCTGA	MASKSLLFPLFTLLLLFLSSSSAHLSVDTSLKLMAGALEWPTTTSLIQSPTDDDLDDDLDLQQDPRRSLFWRRVHYYISYGALSANRIPCPPRSGRPYYTHNCYKARGPVNPYTRGCSAITRCRR	FWRRVHYYISYGALSANRIPCPPRSGRPYYTHNCYKARGPVNPYTRGCSAITRCRR	RRSL	125	56	0.66	0.54	0.93	0.82
		Cucurbita argyrosperma subsp argyrosperma v1	Barrera-Redondo et al., 2019	Cucurbit Genomics Database v1	Carg20939	scaffold_141	672912	672547	–	ATGGCTTCCAAGCTCCTCTTCCCCTTCTTCACCATCCTCCTCCTCCTCCTCTCCGCCGCTTCCGCCCATCTCCCCGTCGACACCTCTCTCAAGCTCATGGCCGACGCCCTCGAATGGCCCACCACAATCTCCATTCCCGACCTCGACCACGACCACGACCACGACGACCTTCACCAAGACCCGCGCAGATCTCTCTTCTGGAGCCGAGTCCACTACTACATCTCCTACGGCGCTCTCGCCGCCAACCGGATCCCTTGCCCGCCTCGTTCCGGCCGCCCTTACTACACTCACAACTGCTACAAGGCTCGCGGCCCTGTCAATCCCTACAGCCGTGGATGCTCCGCCATCACCCGCTGCCGCCGCTGA	MASKLLFPFFTILLLLLSAASAHLPVDTSLKLMADALEWPTTISIPDLDHDHDHDDLHQDPRRSLFWSRVHYYISYGALAANRIPCPPRSGRPYYTHNCYKARGPVNPYSRGCSAITRCRR	FWSRVHYYISYGALAANRIPCPPRSGRPYYTHNCYKARGPVNPYSRGCSAITRCRR	RRSL	121	56	0.62	0.49	0.91	0.8
		Cucurbita maximav1.1	Sun et al., 2017	Cucurbit Genomics Database v1	CmaCh20G011300.1	Cma_Chr20	8961896	8962267	+	ATGGCTTCCAAGCTCCTCTTCCCCCTCTTCACACTCCTCCTCCTCCTCCTCCTCCTCTCCGCCGCTTCCGCCCACCTCCCCGTCGACACCTCTCTCAAGCTCATGGCCGACGCCCTCGAATGGCCCACCACAATCTCCATTCCCGACCACGACCACGACCACGACCACGACCACCTTCACCAAGACCCCCGCAGATCTCTCTTCTGGAACCGAGTCCACTACTACATCTCCTACGGCGCCCTCGCCGCCAACCGGATCCCTTGCCCGCCTCGCTCCGGCCGCCCTTACTACACTCACAACTGCTACAAGGCTCGCGGCCCTGTCAATCCCTACAGCCGTGGATGCTCCGCCATCACTCGCTGCCGCCGCTGA	MASKLLFPLFTLLLLLLLLSAASAHLPVDTSLKLMADALEWPTTISIPDHDHDHDHDHLHQDPRRSLFWNRVHYYISYGALAANRIPCPPRSGRPYYTHNCYKARGPVNPYSRGCSAITRCRR	FWNRVHYYISYGALAANRIPCPPRSGRPYYTHNCYKARGPVNPYSRGCSAITRCRR	RRSL	123	56	0.62	0.51	0.91	0.8
		Cucurbita moshata		Cucurbit Genomics Database v1	CmoCh20G011640.1	Cmo_Chr20	11471045	11471428	+	ATGGCTTCCAAGCTCCTCTTCCCCTTCTTCACCATCCTCCTCCTCCTCCTCTCCGCCGCTTCCGCCCATCTCCCCGTCGACACCTCTCTCAAGCTCATGGCCGACGCCCTCGAATGGCCCACCACAATCTCCATTCCCGACCTCGACCACGACCACGACCACGACCACGACCACGACCACGACGACCTTCACCAAGACCCGCGCAGATCTCTCTTCTGGAGCCGAGTCCACTACTACATCTCCTACGGCGCTCTCGCCGCCAACCGGATCCCTTGCCCGCCTCGTTCCGGCCGCCCTTACTACACTCACAACTGCTACAAGGCCCGCGGCCCTGTCAATCCCTACAGCCGTGGATGCTCCGCCATCACCCGCTGCCGCCGCTGA	MASKLLFPFFTILLLLLSAASAHLPVDTSLKLMADALEWPTTISIPDLDHDHDHDHDHDHDDLHQDPRRSLFWSRVHYYISYGALAANRIPCPPRSGRPYYTHNCYKARGPVNPYSRGCSAITRCRR	FWSRVHYYISYGALAANRIPCPPRSGRPYYTHNCYKARGPVNPYSRGCSAITRCRR	RRSL	128	56	0.62	0.49	0.91	0.8
		Cucurbita pepo	Montero-Pau et al., 2018	Cucurbit Genomics Database v1	Cp4.1LG16g00300.1	Cp4.1LG16	303244	302879	–	ATGGCTTCCAAGCTCCTCTTCCCCTTCTTCACCATCCTCCTCCTCCTCCTCTCCGCCGCTTCCGCCCATCTCCCTGTCGACACCTCTCTCAAGCTCATGGCCGACGCCCTCGAATGGCCCACCACAATCTCCATTCCCGACCTCGACCACGACCACGACCACGACGACCTTCACCAAGACCCGCGCAGATCTCTCTTCTGGAGCCGAGTCCACTACTACATCTCCTACGGCGCTCTCGCCGCCAACCGGATCCCTTGCCCGCCTCGTTCCGGCCGCCCTTACTACACTCACAACTGCTACAAGGCTCGCGGCCCTGTCAATCCCTACAGCCGTGGATGCTCCGCCATCACCCGCTGCCGCCGCTGA	MASKLLFPFFTILLLLLSAASAHLPVDTSLKLMADALEWPTTISIPDLDHDHDHDDLHQDPRRSLFWSRVHYYISYGALAANRIPCPPRSGRPYYTHNCYKARGPVNPYSRGCSAITRCRR	FWSRVHYYISYGALAANRIPCPPRSGRPYYTHNCYKARGPVNPYSRGCSAITRCRR	RRSL	121	56	0.62	0.49	0.91	0.8
		Gynostemma pentaphyllum	Huang et al., 2021	NCBI8	not annotated as gene	CM035879.1	12933963	12934355	+	ATGGCTCATTTCTCTCTTCCCAACCTTATCCTCTTCCTCTCATTCACAGCTCTCTTTTTCTTCACTCCCACAAATGCTAATAATCTCAATGTCGACACAAGCGTCAAACTAATGACCGATGCTCTAGAATGGCCAACCACAATGACTCTCATTAACACATTTGATGCCGATGCCGATGTCGATGTCGATGTCGATGCCGACGAATCGAGCCGTAGATCTCTATTCTGGAGGCGGGTGAGATACTACATTTCGTACGGAGCACTGGCGGCAAATAGAATCCCATGTCCACCACGTTCGGGAAGGCCATATTATACTCATAATTGTTATAAAGCAAGAGGCCCAGTTAATCCCTACAATAGAGGCTGCTCTGCCATCACCCGCTGCCGTAGATGA	MAHFSLPNLILFLSFTALFFFTPTNANNLNVDTSVKLMTDALEWPTTMTLINTFDADADVDVDVDADESSRRSLFWRRVRYYISYGALAANRIPCPPRSGRPYYTHNCYKARGPVNPYNRGCSAITRCRR	FWRRVRYYISYGALAANRIPCPPRSGRPYYTHNCYKARGPVNPYNRGCSAITRCRR	RRSL	130	56	0.62	0.46	0.93	0.8
		Lagenaria siceraria	Wu et al., 2017	Cucurbit Genomics Database v1	Lsi10G006340.1	chr10	8847602	8847234	–	ATGGCTTCCAAATTCCTCTTCCTCCTCTTCACTATCCTCCTCTTCATTTCTTCCTCTTCAGCCCACCTCTCCGTCGACACCTCCCTCAAGCTCATGGCCGACGCCCTCGAATGGCCCACCACCACCTCCCTCATCGAAGCCGCCGCCGACATCGACGATGATGAAGTCGACCTACAACAAGACCCCCGCAGATCTCTCTTCTGGAGCCGAGTCCACTACTACATTTCTTACGGCGCCCTCGCCGCCAACCGGATCCCTTGCCCGCCCCGCTCCGGCCGCCCTTACTACACTCACAACTGCTACAAAGCTCGTGGCCCTGTCAATCCTTACTCCCGCGGCTGCTCCGCCATCACTCGCTGCCGCCGCTGA	MASKFLFLLFTILLFISSSSAHLSVDTSLKLMADALEWPTTTSLIEAAADIDDDEVDLQQDPRRSLFWSRVHYYISYGALAANRIPCPPRSGRPYYTHNCYKARGPVNPYSRGCSAITRCRR	FWSRVHYYISYGALAANRIPCPPRSGRPYYTHNCYKARGPVNPYSRGCSAITRCRR	RRSL	122	56	0.67	0.54	0.91	0.8
		Luffa acutangula	Pootakham et al., 2021	NCBI	not annotated as gene	CM022719.1	13503891	13504241	+	ATGGCTTCCAAGCTCCTCCTCCTCCTCCTCTTCGCCGCCCTCCTCTTCGTCTCCTCCACTCGCGCCCACCTCCCCGTCGACACCAGTCTCAAGCTCATGGCCGACGCCCTCGAATGGCCCACCACAATGTCCCTCATCGCCGACGAACCCGAAGACGAACAAGACCCCCGCAGATCTCTCTACTGGAGGCGAGTCCACTACTACATTTCATACGGAGCCCTCGCCGCCAACCGAATCCCCTGCCCGCCCCGCTCCGGCCGCCCTTACTACACTCACAACTGCTACAAGGCCCGCGGCCCCGTCAACCCCTACTCCCGCGGCTGCGCCGCCATCACCCGCTGCCGCCGCTGA	MASKLLLLLLFAALLFVSSTRAHLPVDTSLKLMADALEWPTTMSLIADEPEDEQDPRRSLYWRRVHYYISYGALAANRIPCPPRSGRPYYTHNCYKARGPVNPYSRGCAAITRCRR	YWRRVHYYISYGALAANRIPCPPRSGRPYYTHNCYKARGPVNPYSRGCAAITRCRR	RRSL	116	56	0.65	0.54	0.93	0.82
		Luffa cylindrica	Zhang et al., 2020	China National GeneBank DB	Maker00011476	scaffold8	15373736	15373389	–	ATGGCTCCCAAGCTCCTCCTCCTCCTCTTCGCCGCCCTCCTCTTCGTCTCCTCCACTCGCGCCCACCTCCCCGTCGACACCAGTCTCAAGCTCATGGCCGACGCCCTCGAGTGGCCCACCACAATGTCCCTCATCGCCGACGAAGCCGAACAGGAACAAGACCCCCGCAGATCTCTCTACTGGCGGCGAGTCCACTACTACATTTCATACGGCGCCCTCGCAGCCAACCGAATCCCTTGCCCGCCCCGCTCCGGCCGCCCTTACTACACTCACAACTGCTACAAGGCCCGCGGCCCCGTCAACCCCTACTCCCGCGGCTGCGCCGCCATCACCCGCTGCCGCCGCTGA	MAPKLLLLLFAALLFVSSTRAHLPVDTSLKLMADALEWPTTMSLIADEAEQEQDPRRSLYWRRVHYYISYGALAANRIPCPPRSGRPYYTHNCYKARGPVNPYSRGCAAITRCRR	YWRRVHYYISYGALAANRIPCPPRSGRPYYTHNCYKARGPVNPYSRGCAAITRCRR	RRSL	115	56	0.64	0.52	0.93	0.82
		Momordica charantia	Matsumura et al., 2020	NCBI	not annotated as gene	BLBB01000002.1	10311763	10311370	–	ATGGCTTCTCCGCCTCTCTCCACGATTCTCTTCCTCCTCCTCCCCTTCACGATCCTCCTCTTCCTCTCCTCCGCCGGCGCTCACCTCTCCGTTGACACCTCTCTCAAGCTCATGTCCGACGCCCTCGAATGGCCCACCACAACCGCGCTCTTCCACGACGACGCCGCTGATTCCGACGACGACGACGACTCCACCGACGCCGCCGCCGCCCGCAGATCTCTCTTCTGGAGGCGCGTCCGCTACTACATTTCCTACGGCGCCCTCGCCGCCAACCGAATCCCCTGCCCCCCGCGCTCCGGCCGCCCCTACTACACTCACAACTGCTACAAGGCCAGAGGCCCCGTCAATCCCTACACGCGCGGCTGCTCCGCCATCACGCGCTGCCGCCGCTGA	MASPPLSTILFLLLPFTILLFLSSAGAHLSVDTSLKLMSDALEWPTTTALFHDDAADSDDDDDSTDAAAARRSLFWRRVRYYISYGALAANRIPCPPRSGRPYYTHNCYKARGPVNPYTRGCSAITRCRR	FWRRVRYYISYGALAANRIPCPPRSGRPYYTHNCYKARGPVNPYTRGCSAITRCRR	RRSL	130	56	0.67	0.52	0.95	0.8
		Sechium edule	Fu et al., 2021	Cucurbit Genomics Database v1	Sed0013836.1	LG01	776999	777376	+	ATGGCTTCCAAGCTCCTCCTCATCACCGCCGCTCTCCTCCTCTCCGCCGCCGCCTCCGCCGCCGCTCACCTCTCCGTCGACACCTCCCTCAAGCTCATGGGCGACGCGCTCGAATGGCCAACCACTATCTCCCTACAACAGCAATACGAAGATCAAGATCAAGATCAGTTTTACGAAGATCAAGAACAAGATCCTCGCAGATCTCTCTTCTGGAGGCGAGTTCACTACTACATTTCCTACGGCGCTCTCGCCGCCAACCGGATTCCATGTCCGGCGCGCTCCGGCCGCCCTTACTACACGCACAACTGCTACAAGGCTCGCGGTCCGGTCAATCCCTACTCCCGCGGCTGCACCGCCATTACTCGCTGCCGCCGTTGA	MASKLLLITAALLLSAAASAAAHLSVDTSLKLMGDALEWPTTISLQQQYEDQDQDQFYEDQEQDPRRSLFWRRVHYYISYGALAANRIPCPARSGRPYYTHNCYKARGPVNPYSRGCTAITRCRR	FWRRVHYYISYGALAANRIPCPARSGRPYYTHNCYKARGPVNPYSRGCTAITRCRR	RRSL	125	56	0.66	0.51	0.91	0.79
		Siraitia grosvenorii	Xia et al., 2018	GIGA Science Database	evm.TU.tig00153666.14	tig00153666	346187	346567	+	ATGGCTTCTCCGCCTCTCTCCAAGCTCCTTCTCTTCTTCGCCTCCGCTATCCTCCTCTTCCTCTCCCCCGCTCGCGCTCACCTCCACGTCGACAGCAGTCTCAAGCTCATGGCCGACGCCCTCGAATGGCCCACCACAATGACGCTCATCGACGCCGCCGCCTTCGATGACGACGCCGACGACGACGACTCCGCCGCCCGCAGATCTCTCTTCTGGAGGCGAGTCCGGTACTACATTTCCTACGGCGCCCTCGCCGCCAACCGAATCCCTTGCCCGCCCCGCTCCGGCCGCCCCTACTACACTCACAACTGCTACAAAGCCAGAGGCCCCGTCAACCCCTACACCCGCGGCTGCTCCGCCATCACCCGCTGCCGCCGCTGA	MASPPLSKLLLFFASAILLFLSPARAHLHVDSSLKLMADALEWPTTMTLIDAAAFDDDADDDDSAARRSLFWRRVRYYISYGALAANRIPCPPRSGRPYYTHNCYKARGPVNPYTRGCSAITRCRR	FWRRVRYYISYGALAANRIPCPPRSGRPYYTHNCYKARGPVNPYTRGCSAITRCRR	RRSL	126	56	0.66	0.51	0.95	0.8
		Trichosanthes cucumerina	Ma et al., 2020	Cucurbit Genomics Database v1	Tan0020934.1	LG07	27759535	27759894	+	ATGGCTCCGAAGCTCCTCCTCCTCCTCTTCGCCGCCCTTCTCTTCATCTCCTCCACTCACGCCCATCTCCCCATCGACACCTCTCTCAAGCTCATGGCCGACGCCCTCGAATGGCCCACCACAATCTCCCTCATCCAACCCGACCAAGAAGATGAACATGAACTAGAACAAGACCCTCGTCGATCTCTCTTCTGGAGGCGAGTCCACTACTACATTTCCTACGGCGCTCTCGCCGCCAACCGAATCCCTTGCCCGCCCCGCTCCGGCCGCCCTTACTACACTCACAACTGCTACAAGGCTCGCGGCCCCGCTAATCCCTACTCTCGCGGCTGCACCGCCATCACCCGCTGCCGCCGTTGA	MAPKLLLLLFAALLFISSTHAHLPIDTSLKLMADALEWPTTISLIQPDQEDEHELEQDPRRSLFWRRVHYYISYGALAANRIPCPPRSGRPYYTHNCYKARGPANPYSRGCTAITRCRR	FWRRVHYYISYGALAANRIPCPPRSGRPYYTHNCYKARGPANPYSRGCTAITRCRR	RRSL	119	56	0.64	0.52	0.91	0.79
	Datiscaceae	Datisca glomerata	Griesmann et al., 2018	GIGA Science Database	Datgl339S08553	scaffold339_cov81	883938	883540	–	ATGGCTTCTCCACCTGTAATCAAGCTTCTGCTGCTCTTCTTCTTCTTCTTCATCTTCCTGAACTTAGGAGGCAAGCAAGCTGCACGGGCTCAGCTCGATGAGACAAGCATGAAGCTAATGACCGACGCTTTAGAATGGCCCACCACAATGTCATTGTTCGACGACTTCGAGGACGGAGATAACGAGGAAGGTGACATAGAAAACGGTGATTTTGGGCGTAGATCTCTGTTTTGGCGTAGAGTGAGGTACTACATTTCTTACGGTGCACTCGCGGCGAACAGAATCCCCTGCCCACCTCGCTCTGGAAGATCATACTACACCCACAACTGTTACAAAGCTAGAGGCCCCGTTCATCCTTACACCCGTGGCTGCTCCGCCATTACTCGCTGCCGTAGATAA	MASPPVIKLLLLFFFFFIFLNLGGKQAARAQLDETSMKLMTDALEWPTTMSLFDDFEDGDNEEGDIENGDFGRRSLFWRRVRYYISYGALAANRIPCPPRSGRSYYTHNCYKARGPVHPYTRGCSAITRCRR	FWRRVRYYISYGALAANRIPCPPRSGRSYYTHNCYKARGPVHPYTRGCSAITRCRR	RRSL	132	56	0.69	0.53	0.98	0.84
1If more than one cultivar or genome assembly version were available in the databases, we noted the version of cultivar (cv) or genome assembly (v) used in this study.
Links to the Databases
2www.arabidopsis.org
3db.cngb.org
4gigadb.org
5cucurbitgenomics.org
6figshare.com
7bigd.big.ac.cn/gwh
8www.ncbi.nlm.nih.gov
Supplementary references
1	Argyris, J.M.; Ruiz-Herrera, A.; Madriz-Masis, P.; Sanseverino, W.; Morata, J.; Pujol, M.; Ramos-Onsins, S.E.; Garcia-Mas, J. Use of targeted SNP selection for an improved anchoring of the melon (Cucumis melo L.) scaffold genome assembly. BMC Genom. 2015, 16, 4, https://doi.org/10.1186/s12864-014-1196-3.
2	Barrera-Redondo, J.; Ibarra-Laclette, E.; Vázquez-Lobo, A.; Gutiérrez-Guerrero, Y.T.; Sánchez de la Vega, G.; Piñero, D.; Montes-Hernández, S.; Lira-Saade, R.; Eguiarte, L.E. The genome of Cucurbita argyrosperma (Silver-Seed Gourd) reveals faster rates of protein-coding gene and long noncoding rna turnover and neofunctionalization within Cucurbita. Mol. Plant 2019, 12, 506-520, https://doi.org/10…
3	Fu, A.; Wang, Q.; Mu, J.; Ma, L.; Wen, C.; Zhao, X.; Gao, L.; Li, J.; Shi, K.; Wang, Y., et al. Combined genomic, transcriptomic, and metabolomic analyses provide insights into chayote (Sechium edule) evolution and fruit development. Hortic. Res. 2021, 8, 35, https://doi.org/10.1038/s41438-021-00487-1.
4	Griesmann, M.; Chang, Y.; Liu, X.; Song, Y.; Haberer, G.; Crook, M.B.; Billault-Penneteau, B.; Lauressergues, D.; Keller, J.; Imanishi, L., et al. Phylogenomics reveals multiple losses of nitrogen-fixing root nodule symbiosis. Science 2018, 361, eaat1743, https://doi.org/10.1126/science.aat1743.
5	Guo, S.; Zhang, J.; Sun, H.; Salse, J.; Lucas, W.J.; Zhang, H.; Zheng, Y.; Mao, L.; Ren, Y.; Wang, Z., et al. The draft genome of watermelon (Citrullus lanatus) and resequencing of 20 diverse accessions. Nat. Genet. 2013, 45, 51-58, https://doi.org/10.1038/ng.2470.
6	Huang, D.; Ming, R.; Xu, S.; Wang, J.; Yao, S.; Li, L.; Huang, R.; Tan, Y. Chromosome-level genome assembly of Gynostemma pentaphyllum provides insights into gypenoside biosynthesis. DNA Research 2021, 28, 1-9, https://doi.org/10.1093/dnares/dsab018.
7	The Arabidopsis Genome, I. Analysis of the genome sequence of the flowering plant Arabidopsis thaliana. Nature 2000, 408, 796-815, https://doi.org/10.1038/35048692.
8	Li, L.; Chen, X.; Fang, D.; Dong, S.; Guo, X.; Li, N.; Campos-Dominguez, L.; Wang, W.; Liu, Y.; Lang, X., et al. Genomes shed light on the evolution of Begonia, a mega-diverse genus. New Phytol. 2022, 234, 295-310, https://doi.org/10.1111/nph.17949.
9	Li, Z.; Zhang, Z.; Yan, P.; Huang, S.; Fei, Z.; Lin, K. RNA-Seq improves annotation of protein-coding genes in the cucumber genome. BMC Genom. 2011, 12, 540, https://doi.org/10.1186/1471-2164-12-540.
10	Ling, J.; Xie, X.; Gu, X.; Zhao, J.; Ping, X.; Li, Y.; Yang, Y.; Mao, Z.; Xie, B. High-quality chromosome-level genomes of Cucumis metuliferus and Cucumis melo provide insight into Cucumis genome evolution. Plant J. 2021, 107, 136-148, https://doi.org/10.1111/tpj.15279.
11	Ma, L.; Wang, Q.; Mu, J.; Fu, A.; Wen, C.; Zhao, X.; Gao, L.; Li, J.; Shi, K.; Wang, Y., et al. The genome and transcriptome analysis of snake gourd provide insights into its evolution and fruit development and ripening. Hortic. Res. 2020, 7, 199, https://doi.org/10.1038/s41438-020-00423-9.
12	Matsumura, H.; Hsiao, M.-C.; Lin, Y.-P.; Toyoda, A.; Taniai, N.; Tarora, K.; Urasaki, N.; Anand, S.S.; Dhillon, N.P.S.; Schafleitner, R., et al. Long-read bitter gourd (Momordica charantia) genome and the genomic architecture of nonclassic domestication. Proc. Natl. Acad. Sci. USA 2020, 117, 14543-14551, https://doi.org/10.1073/pnas.1921016117.
13	Montero-Pau, J.; Blanca, J.; Bombarely, A.; Ziarsolo, P.; Esteras, C.; Martí-Gómez, C.; Ferriol, M.; Gómez, P.; Jamilena, M.; Mueller, L., et al. De novo assembly of the zucchini genome reveals a whole-genome duplication associated with the origin of the Cucurbita genus. Plant Biotechnology Journal 2018, 16, 1161-1171, https://doi.org/10.1111/pbi.12860.
14	Pootakham, W.; Sonthirod, C.; Naktang, C.; Nawae, W.; Yoocha, T.; Kongkachana, W.; Sangsrakru, D.; Jomchai, N.; U-thoomporn, S.; Sheedy, J.R., et al. De novo assemblies of Luffa acutangula and Luffa cylindrica genomes reveal an expansion associated with substantial accumulation of transposable elements. Mol. Ecol. Resour. 2021, 21, 212-225, https://doi.org/10.1111/1755-0998.13240.
15	Qin, X.; Zhang, Z.; Lou, Q.; Xia, L.; Li, J.; Li, M.; Zhou, J.; Zhao, X.; Xu, Y.; Li, Q., et al. Chromosome-scale genome assembly of Cucumis hystrix—a wild species interspecifically cross-compatible with cultivated cucumber. Hortic. Res. 2021, 8, 40, https://doi.org/10.1038/s41438-021-00475-5.
16	Sun, H.; Wu, S.; Zhang, G.; Jiao, C.; Guo, S.; Ren, Y.; Zhang, J.; Zhang, H.; Gong, G.; Jia, Z., et al. Karyotype stability and unbiased fractionation in the paleo-allotetraploid Cucurbita genomes. Mol. Plant 2017, 10, 1293-1306, https://doi.org/10.1016/j.molp.2017.09.003.
17	Wu, S.; Shamimuzzaman, M.; Sun, H.; Salse, J.; Sui, X.; Wilder, A.; Wu, Z.; Levi, A.; Xu, Y.; Ling, K.-S., et al. The bottle gourd genome provides insights into Cucurbitaceae evolution and facilitates mapping of a Papaya ring-spot virus resistance locus. Plant J. 2017, 92, 963-975, https://doi.org/10.1111/tpj.13722.
18	Xia, M.; Han, X.; He, H.; Yu, R.; Zhen, G.; Jia, X.; Cheng, B.; Deng, X.W. Improved de novo genome assembly and analysis of the Chinese cucurbit Siraitia grosvenorii, also known as monk fruit or luo-han-guo. GigaScience 2018, 7, 1-9, https://doi.org/10.1093/gigascience/giy067.
19	Xie, D.; Xu, Y.; Wang, J.; Liu, W.; Zhou, Q.; Luo, S.; Huang, W.; He, X.; Li, Q.; Peng, Q., et al. The wax gourd genomes offer insights into the genetic diversity and ancestral cucurbit karyotype. Nat. Commun. 2019, 10, 5158, https://doi.org/10.1038/s41467-019-13185-3.
20	Zhang, T.; Ren, X.; Zhang, Z.; Ming, Y.; Yang, Z.; Hu, J.; Li, S.; Wang, Y.; Sun, S.; Sun, K., et al. Long-read sequencing and de novo assembly of the Luffa cylindrica (L.) Roem. genome. Mol. Ecol. Resour. 2020, 20, 511-519, https://doi.org/10.1111/1755-0998.13129.
